# Supplementary material for: The Crucial Role of SlGSNOR in Regulating Postharvest Tomato Fruit Ripening
Source: Int J Mol Sci. 2024 Feb 27;25(5):2729. doi: 10.3390/ijms25052729 (PMC10932198; doi:10.3390/ijms25052729)
Supplement: Supplementary file 1 [file ijms-25-02729-s001.zip]

Archive with 1 entries (1 files):
- ijms-2870118-supplementary.pdf
